# Supplementary material for: Exploring the Therapeutic Potential of Ectoine in Duchenne Muscular Dystrophy: Comparison with Taurine, a Supplement with Known Beneficial Effects in the mdx Mouse
Source: Int J Mol Sci. 2022 Aug 24;23(17):9567. doi: 10.3390/ijms23179567 (PMC9455265; doi:10.3390/ijms23179567)
Supplement: Supplementary file 1 [file ijms-23-09567-s001.zip]

Archive with 1 entries (1 files):
- ijms-1871385-SI.pptx
